# Supplementary material for: Characteristics of and risk factors for epilepsy after autoimmune and infectious encephalitis
Source: BMC Neurol. 2026 Feb 7;26:133. doi: 10.1186/s12883-026-04680-4 (PMC12930834; doi:10.1186/s12883-026-04680-4)
Supplement: Supplementary file 4 — Supplementary Material 4: Supplementary File 4. Variables showing no association with PEE on logistic regression analysis. [file 12883_2026_4680_MOESM4_ESM.xlsx]

## Sheet: Modell A
			Classification Table
			Cut-Off-Value: see value in cell B3	Observed		Predicted
Cut-Off-Value	0.1					PEE		Correctly predicted (%)
						no	yes
Variable	Value			PEE	no	74	25	74.7475
Etiology [autoimmune = 1 ; infectious = 2]	1				yes	3	13	81.25
Age (years)	22			Total (%)				75.6522
Acute symptomatic seizures [no = 0 ; yes = 1]	1				95% Confidence Interval
Status epilepticus [no = 0 ; yes = 1]	1		Sensitivity	0.8125	0.543543	0.959526
Cortical lesion on MRI [no = 0 ; yes = 1]	1		Specificity	0.747475	0.650183	0.829436
Number of ASM	1		Positive Predictive Value	0.342105	0.196329	0.513527
Mechanical ventilation [no = 0 ; yes = 1]	1		Negative Preditive Value	0.961039	0.890335	0.991892
Epileptic potentials on EEG [no = 0 ; yes = 1]	1
Prognostic Value	-0.565729
Prognostic Probability	0.362223
Prognosed Group	PEE = yes

## Sheet: B1
x2	x7	x86	x90	x110	x20	x102	x94	Prognosewert	Prognosewahrscheinlichkeit	prog. Gruppenzugehörigkeit [Cut-Off B3]	tatsächliche Gruppenzugehörigkeit	Missklassifikation	prog. Gruppenzugehörigkeit [Cut-Off B3]	tatsächliche Gruppenzugehörigkeit	Klassifikation nein-nein	Klassifikation ja-ja	Klassifikation ja-nein	Klassifikation nein-ja
2	89.0349	1	0	0	0	0	0	-3.0221	0.0464372	PEE = nein	PEE = nein	nein	0	0	1	0	0	0
1	56.6078	1	0	0	2	0	1	-0.0373384	0.490666	PEE = ja	PEE = nein	ja	1	0	0	0	0	1
1	77.0568	1	1	0	2	0	1	0.321789	0.57976	PEE = ja	PEE = nein	ja	1	0	0	0	0	1
2	74.1109	1	0	1	1	0	0	-3.23116	0.03801	PEE = nein	PEE = nein	nein	0	0	1	0	0	0
2	77.5469	0	0	0	1	0	1	-1.65914	0.159878	PEE = ja	PEE = nein	ja	1	0	0	0	0	1
2	76.7337	0	0	0	0	0	0	-2.78968	0.0578846	PEE = nein	PEE = ja	ja	0	1	0	0	1	0
2	71.3265	0	0	0	1	1	1	-1.41124	0.196039	PEE = ja	PEE = ja	nein	1	1	0	1	0	0
2	74.5024	0	0	0	0	0	0	-2.81057	0.0567556	PEE = nein	PEE = nein	nein	0	0	1	0	0	0
2	77.3306	0	0	0	0	0	0	-2.78409	0.0581902	PEE = nein	PEE = nein	nein	0	0	1	0	0	0
2	75.7782	0	0	0	0	0	0	-2.79862	0.0573986	PEE = nein	PEE = nein	nein	0	0	1	0	0	0
2	73.5852	0	0	0	1	0	0	-2.51475	0.0748304	PEE = nein	PEE = ja	ja	0	1	0	0	1	0
2	73.9713	1	1	0	1	0	1	-1.87259	0.133242	PEE = ja	PEE = nein	ja	1	0	0	0	0	1
1	73.2512	1	0	0	1	0	1	-0.185896	0.453659	PEE = ja	PEE = ja	nein	1	1	0	1	0	0
2	73.1526	0	0	1	0	0	0	-3.19692	0.0392818	PEE = nein	PEE = nein	nein	0	0	1	0	0	0
2	69.3799	0	0	0	0	1	0	-2.55239	0.0722663	PEE = nein	PEE = nein	nein	0	0	1	0	0	0
2	66.3956	0	0	0	0	0	0	-2.88648	0.0528259	PEE = nein	PEE = nein	nein	0	0	1	0	0	0
2	75.1184	0	0	0	0	0	0	-2.8048	0.0570652	PEE = nein	PEE = nein	nein	0	0	1	0	0	0
1	67.8494	0	0	0	0	1	0	-0.705636	0.330564	PEE = ja	PEE = nein	ja	1	0	0	0	0	1
1	70.7817	1	1	0	4	0	0	0.0533256	0.513328	PEE = ja	PEE = ja	nein	1	1	0	1	0	0
2	64.6188	1	0	0	2	0	1	-1.82341	0.139026	PEE = ja	PEE = nein	ja	1	0	0	0	0	1
2	64.3614	0	0	0	0	0	0	-2.90553	0.0518808	PEE = nein	PEE = nein	nein	0	0	1	0	0	0
1	65.0541	1	0	0	0	0	0	-1.38558	0.200115	PEE = ja	PEE = ja	nein	1	1	0	1	0	0
1	63.7481	1	0	0	1	0	1	-0.274883	0.431709	PEE = ja	PEE = ja	nein	1	1	0	1	0	0
1	65.3689	1	0	0	1	0	0	-1.07822	0.253843	PEE = ja	PEE = nein	ja	1	0	0	0	0	1
2	60.219	1	0	0	2	1	0	-2.37697	0.0849456	PEE = nein	PEE = nein	nein	0	0	1	0	0	0
2	62.6913	0	0	0	0	0	0	-2.92117	0.051117	PEE = nein	PEE = nein	nein	0	0	1	0	0	0
2	60.7146	1	0	0	2	0	1	-1.85997	0.134707	PEE = ja	PEE = nein	ja	1	0	0	0	0	1
2	64.5065	1	0	0	1	1	1	-1.82271	0.139108	PEE = ja	PEE = nein	ja	1	0	0	0	0	1
2	57.1389	0	0	0	0	0	0	-2.97316	0.0486532	PEE = nein	PEE = nein	nein	0	0	1	0	0	0
2	59.6769	0	0	0	0	1	0	-2.64325	0.0664065	PEE = nein	PEE = nein	nein	0	0	1	0	0	0
2	57.4127	0	0	0	0	1	0	-2.66445	0.0651041	PEE = nein	PEE = nein	nein	0	0	1	0	0	0
1	58.0671	1	0	0	1	0	1	-0.32808	0.418708	PEE = ja	PEE = nein	ja	1	0	0	0	0	1
2	58.319	0	0	0	0	0	0	-2.96211	0.0491672	PEE = nein	PEE = nein	nein	0	0	1	0	0	0
2	54.2259	0	0	1	0	0	0	-3.37415	0.0331132	PEE = nein	PEE = nein	nein	0	0	1	0	0	0
2	50.7625	0	0	0	0	0	0	-3.03287	0.0459628	PEE = nein	PEE = nein	nein	0	0	1	0	0	0
2	54.8912	0	0	0	0	0	0	-2.99421	0.0476882	PEE = nein	PEE = nein	nein	0	0	1	0	0	0
2	46.9514	0	0	0	0	0	0	-3.06856	0.044423	PEE = nein	PEE = nein	nein	0	0	1	0	0	0
1	52.0903	1	0	0	1	0	1	-0.384047	0.405151	PEE = ja	PEE = nein	ja	1	0	0	0	0	1
2	45.4319	0	0	1	0	0	0	-3.4565	0.0305757	PEE = nein	PEE = nein	nein	0	0	1	0	0	0
2	45.1745	0	0	0	2	1	1	-1.35172	0.20559	PEE = ja	PEE = nein	ja	1	0	0	0	0	1
2	39.833	0	0	0	0	0	0	-3.13521	0.0416778	PEE = nein	PEE = nein	nein	0	0	1	0	0	0
2	42.2943	1	1	0	5	1	1	-0.64544	0.344018	PEE = ja	PEE = nein	ja	1	0	0	0	0	1
2	39.5428	1	0	0	1	0	0	-3.18114	0.0398816	PEE = nein	PEE = nein	nein	0	0	1	0	0	0
2	44.1752	0	0	0	0	0	0	-3.09455	0.0433325	PEE = nein	PEE = nein	nein	0	0	1	0	0	0
1	39.0198	1	0	0	2	0	1	-0.202032	0.449663	PEE = ja	PEE = nein	ja	1	0	0	0	0	1
1	30.1684	1	1	0	7	1	1	1.71091	0.846954	PEE = ja	PEE = ja	nein	1	1	0	1	0	0
1	21.0459	1	1	0	5	1	1	1.01667	0.734324	PEE = ja	PEE = ja	nein	1	1	0	1	0	0
1	57.5797	1	1	1	1	0	0	-1.35723	0.204691	PEE = ja	PEE = nein	ja	1	0	0	0	0	1
1	38.9678	1	0	0	2	1	1	0.103631	0.525884	PEE = ja	PEE = nein	ja	1	0	0	0	0	1
1	50.653	0	0	1	0	0	0	-1.54652	0.175589	PEE = ja	PEE = nein	ja	1	0	0	0	0	1
1	67.2033	1	0	0	2	0	0	-0.756639	0.319376	PEE = ja	PEE = nein	ja	1	0	0	0	0	1
2	73.7906	1	0	0	1	1	0	-2.55429	0.0721385	PEE = nein	PEE = nein	nein	0	0	1	0	0	0
2	45.7002	0	0	0	0	0	0	-3.08027	0.0439283	PEE = nein	PEE = nein	nein	0	0	1	0	0	0
2	74.7351	0	0	0	0	0	0	-2.80839	0.0568724	PEE = nein	PEE = nein	nein	0	0	1	0	0	0
2	81.5031	0	0	0	0	0	0	-2.74502	0.0603688	PEE = nein	PEE = nein	nein	0	0	1	0	0	0
2	61.9877	1	0	0	1	0	0	-2.97097	0.0487549	PEE = nein	PEE = nein	nein	0	0	1	0	0	0
2	77.4264	0	0	0	0	0	0	-2.78319	0.0582393	PEE = nein	PEE = nein	nein	0	0	1	0	0	0
2	45.0732	0	0	0	0	0	0	-3.08615	0.0436824	PEE = nein	PEE = nein	nein	0	0	1	0	0	0
2	72.8487	0	0	0	0	0	0	-2.82606	0.0559323	PEE = nein	PEE = nein	nein	0	0	1	0	0	0
2	75.1704	0	0	1	0	0	0	-3.17803	0.0400011	PEE = nein	PEE = nein	nein	0	0	1	0	0	0
2	87.2498	0	0	1	0	0	0	-3.06491	0.0445779	PEE = nein	PEE = nein	nein	0	0	1	0	0	0
2	71.3429	0	0	0	0	0	1	-2.02164	0.11695	PEE = ja	PEE = nein	ja	1	0	0	0	0	1
2	80.0438	0	0	1	0	0	0	-3.13239	0.0417907	PEE = nein	PEE = nein	nein	0	0	1	0	0	0
2	32.3833	0	0	0	0	0	0	-3.20497	0.038979	PEE = nein	PEE = nein	nein	0	0	1	0	0	0
2	48.616	0	0	0	0	1	0	-2.74682	0.0602665	PEE = nein	PEE = nein	nein	0	0	1	0	0	0
2	43.6249	1	0	0	1	0	0	-3.14292	0.0413713	PEE = nein	PEE = nein	nein	0	0	1	0	0	0
2	28.3669	0	0	0	0	0	0	-3.24258	0.0375943	PEE = nein	PEE = nein	nein	0	0	1	0	0	0
2	74.8063	0	0	0	0	1	0	-2.50157	0.0757479	PEE = nein	PEE = nein	nein	0	0	1	0	0	0
2	18.7981	0	0	0	0	0	0	-3.33218	0.0344834	PEE = nein	PEE = nein	nein	0	0	1	0	0	0
2	56.4819	1	0	1	1	0	1	-2.57772	0.0705863	PEE = nein	PEE = nein	nein	0	0	1	0	0	0
2	75.1102	1	1	0	2	0	0	-2.37604	0.0850183	PEE = nein	PEE = nein	nein	0	0	1	0	0	0
2	29.1828	0	0	0	0	0	0	-3.23494	0.0378717	PEE = nein	PEE = nein	nein	0	0	1	0	0	0
2	37.6619	0	0	0	0	0	0	-3.15554	0.0408734	PEE = nein	PEE = nein	nein	0	0	1	0	0	0
2	66.1164	0	0	0	0	0	0	-2.8891	0.0526952	PEE = nein	PEE = nein	nein	0	0	1	0	0	0
2	39.3812	0	0	0	0	1	0	-2.8333	0.0555513	PEE = nein	PEE = nein	nein	0	0	1	0	0	0
2	80.5202	0	0	0	0	0	0	-2.75422	0.0598488	PEE = nein	PEE = nein	nein	0	0	1	0	0	0
2	77.9685	0	0	0	0	0	0	-2.77811	0.0585184	PEE = nein	PEE = nein	nein	0	0	1	0	0	0
2	76.1533	0	0	1	0	0	0	-3.16882	0.040356	PEE = nein	PEE = nein	nein	0	0	1	0	0	0
2	49.0732	0	0	0	0	0	0	-3.04869	0.0452741	PEE = nein	PEE = nein	nein	0	0	1	0	0	0
2	49.8864	0	0	0	0	0	0	-3.04107	0.0456044	PEE = nein	PEE = nein	nein	0	0	1	0	0	0
2	69.1143	0	0	0	0	0	0	-2.86102	0.0541142	PEE = nein	PEE = nein	nein	0	0	1	0	0	0
1	30.2149	1	0	0	3	0	1	0.0199252	0.504981	PEE = ja	PEE = nein	ja	1	0	0	0	0	1
1	72.3176	1	0	0	1	0	0	-1.01316	0.266363	PEE = ja	PEE = ja	nein	1	1	0	1	0	0
2	77.6044	0	0	0	0	0	0	-2.78152	0.0583308	PEE = nein	PEE = nein	nein	0	0	1	0	0	0
1	61.7687	1	0	0	1	0	0	-1.11193	0.24751	PEE = ja	PEE = nein	ja	1	0	0	0	0	1
2	76.2519	0	0	0	0	0	0	-2.79419	0.0576391	PEE = nein	PEE = nein	nein	0	0	1	0	0	0
1	61.5414	0	0	0	0	0	0	-1.07085	0.255241	PEE = ja	PEE = nein	ja	1	0	0	0	0	1
2	19.2882	0	0	1	1	0	0	-3.3969	0.0323925	PEE = nein	PEE = nein	nein	0	0	1	0	0	0
2	66.4476	1	0	0	0	0	0	-3.23361	0.0379203	PEE = nein	PEE = nein	nein	0	0	1	0	0	0
2	73.8042	1	0	1	1	1	1	-2.10936	0.10819	PEE = ja	PEE = nein	ja	1	0	0	0	0	1
2	74.0808	1	0	0	0	0	0	-3.16213	0.0406158	PEE = nein	PEE = nein	nein	0	0	1	0	0	0
2	81.848	0	0	0	0	0	0	-2.74179	0.0605522	PEE = nein	PEE = nein	nein	0	0	1	0	0	0
2	83.5072	0	0	0	0	0	0	-2.72625	0.0614421	PEE = nein	PEE = nein	nein	0	0	1	0	0	0
2	77.0486	0	0	0	0	1	0	-2.48058	0.077231	PEE = nein	PEE = nein	nein	0	0	1	0	0	0
2	19.5264	1	0	0	1	0	0	-3.36857	0.0332922	PEE = nein	PEE = nein	nein	0	0	1	0	0	0
2	74.9925	0	0	1	0	0	0	-3.17969	0.0399372	PEE = nein	PEE = nein	nein	0	0	1	0	0	0
2	71.2307	0	0	0	0	0	0	-2.84121	0.0551376	PEE = nein	PEE = nein	nein	0	0	1	0	0	0
1	62.4586	0	0	0	0	0	0	-1.06227	0.256877	PEE = ja	PEE = nein	ja	1	0	0	0	0	1
2	31.9452	1	0	0	2	1	1	-1.82321	0.139049	PEE = ja	PEE = ja	nein	1	1	0	1	0	0
2	82.6092	0	0	0	0	0	0	-2.73466	0.060959	PEE = nein	PEE = nein	nein	0	0	1	0	0	0
2	26.9076	1	0	0	1	1	0	-2.99331	0.0477292	PEE = nein	PEE = nein	nein	0	0	1	0	0	0
2	63.6441	1	0	0	1	1	1	-1.83079	0.138144	PEE = ja	PEE = nein	ja	1	0	0	0	0	1
2	71.321	0	0	0	0	0	0	-2.84036	0.0551817	PEE = nein	PEE = nein	nein	0	0	1	0	0	0
2	45.076	1	0	0	1	1	0	-2.82318	0.0560845	PEE = nein	PEE = nein	nein	0	0	1	0	0	0
1	60.5038	1	0	0	1	0	1	-0.305263	0.424271	PEE = ja	PEE = ja	nein	1	1	0	1	0	0
2	48.4244	0	0	1	0	0	0	-3.42848	0.0314173	PEE = nein	PEE = nein	nein	0	0	1	0	0	0
2	70.3874	0	0	0	1	0	1	-1.72618	0.151077	PEE = ja	PEE = ja	nein	1	1	0	1	0	0
2	41.4511	0	0	1	0	0	0	-3.49377	0.0294899	PEE = nein	PEE = ja	ja	0	1	0	0	1	0
2	26.1875	0	0	0	0	0	0	-3.26299	0.0368629	PEE = nein	PEE = nein	nein	0	0	1	0	0	0
2	22.0561	0	0	0	0	0	0	-3.30168	0.0355137	PEE = nein	PEE = nein	nein	0	0	1	0	0	0
1	35.1732	1	1	0	2	1	1	0.235742	0.558664	PEE = ja	PEE = ja	nein	1	1	0	1	0	0
2	52.794	0	0	0	0	0	0	-3.01385	0.0468042	PEE = nein	PEE = nein	nein	0	0	1	0	0	0
1	29.5359	1	0	0	0	0	0	-1.71817	0.152107	PEE = ja	PEE = ja	nein	1	1	0	1	0	0
2	39.9398	0	0	0	0	0	0	-3.13421	0.0417178	PEE = nein	PEE = nein	nein	0	0	1	0	0	0
2	42.8364	0	0	0	0	0	0	-3.10709	0.0428157	PEE = nein	PEE = nein	nein	0	0	1	0	0	0

## Sheet: B2
Modell A		Vorhergesagt
		-	+			alpha	0.05
Beobachtet	-	74	25	99
	+	3	13	16
		77	38	115
	PPV	NPV	SE	SP
n1	13	74	13	74
n2	38	77	16	99
alpha/2	0.025	0.025	0.025	0.025
u	0.196329	0.890335	0.543543	0.650183
x	0.342105	0.961039	0.8125	0.747475
o	0.513527	0.991892	0.959526	0.829436

## Sheet: B3
x2	Prognosewert	Prognosewahrscheinlichkeit	prog. Gruppenzugehörigkeit [Cut-Off B3]	tatsächliche Gruppenzugehörigkeit	Missklassifikation	prog. Gruppenzugehörigkeit [Cut-Off B3]	tatsächliche Gruppenzugehörigkeit	Klassifikation nein-nein	Klassifikation ja-ja	Klassifikation ja-nein	Klassifikation nein-ja
2	-2.63906	0.0666667	#REF!	PEE = nein	#REF!	#REF!	0	#REF!	0	0	#REF!
1	-0.405465	0.4	#REF!	PEE = nein	#REF!	#REF!	0	#REF!	0	0	#REF!
1	-0.405465	0.4	#REF!	PEE = nein	#REF!	#REF!	0	#REF!	0	0	#REF!
2	-2.63906	0.0666667	#REF!	PEE = nein	#REF!	#REF!	0	#REF!	0	0	#REF!
2	-2.63906	0.0666667	#REF!	PEE = nein	#REF!	#REF!	0	#REF!	0	0	#REF!
2	-2.63906	0.0666667	#REF!	PEE = ja	#REF!	#REF!	1	0	#REF!	#REF!	0
2	-2.63906	0.0666667	#REF!	PEE = ja	#REF!	#REF!	1	0	#REF!	#REF!	0
2	-2.63906	0.0666667	#REF!	PEE = nein	#REF!	#REF!	0	#REF!	0	0	#REF!
2	-2.63906	0.0666667	#REF!	PEE = nein	#REF!	#REF!	0	#REF!	0	0	#REF!
2	-2.63906	0.0666667	#REF!	PEE = nein	#REF!	#REF!	0	#REF!	0	0	#REF!
2	-2.63906	0.0666667	#REF!	PEE = ja	#REF!	#REF!	1	0	#REF!	#REF!	0
2	-2.63906	0.0666667	#REF!	PEE = nein	#REF!	#REF!	0	#REF!	0	0	#REF!
1	-0.405465	0.4	#REF!	PEE = ja	#REF!	#REF!	1	0	#REF!	#REF!	0
2	-2.63906	0.0666667	#REF!	PEE = nein	#REF!	#REF!	0	#REF!	0	0	#REF!
2	-2.63906	0.0666667	#REF!	PEE = nein	#REF!	#REF!	0	#REF!	0	0	#REF!
2	-2.63906	0.0666667	#REF!	PEE = nein	#REF!	#REF!	0	#REF!	0	0	#REF!
2	-2.63906	0.0666667	#REF!	PEE = nein	#REF!	#REF!	0	#REF!	0	0	#REF!
1	-0.405465	0.4	#REF!	PEE = nein	#REF!	#REF!	0	#REF!	0	0	#REF!
1	-0.405465	0.4	#REF!	PEE = ja	#REF!	#REF!	1	0	#REF!	#REF!	0
2	-2.63906	0.0666667	#REF!	PEE = nein	#REF!	#REF!	0	#REF!	0	0	#REF!
2	-2.63906	0.0666667	#REF!	PEE = nein	#REF!	#REF!	0	#REF!	0	0	#REF!
1	-0.405465	0.4	#REF!	PEE = ja	#REF!	#REF!	1	0	#REF!	#REF!	0
1	-0.405465	0.4	#REF!	PEE = ja	#REF!	#REF!	1	0	#REF!	#REF!	0
1	-0.405465	0.4	#REF!	PEE = nein	#REF!	#REF!	0	#REF!	0	0	#REF!
2	-2.63906	0.0666667	#REF!	PEE = nein	#REF!	#REF!	0	#REF!	0	0	#REF!
2	-2.63906	0.0666667	#REF!	PEE = nein	#REF!	#REF!	0	#REF!	0	0	#REF!
2	-2.63906	0.0666667	#REF!	PEE = nein	#REF!	#REF!	0	#REF!	0	0	#REF!
2	-2.63906	0.0666667	#REF!	PEE = nein	#REF!	#REF!	0	#REF!	0	0	#REF!
2	-2.63906	0.0666667	#REF!	PEE = nein	#REF!	#REF!	0	#REF!	0	0	#REF!
2	-2.63906	0.0666667	#REF!	PEE = nein	#REF!	#REF!	0	#REF!	0	0	#REF!
2	-2.63906	0.0666667	#REF!	PEE = nein	#REF!	#REF!	0	#REF!	0	0	#REF!
1	-0.405465	0.4	#REF!	PEE = nein	#REF!	#REF!	0	#REF!	0	0	#REF!
2	-2.63906	0.0666667	#REF!	PEE = nein	#REF!	#REF!	0	#REF!	0	0	#REF!
2	-2.63906	0.0666667	#REF!	PEE = nein	#REF!	#REF!	0	#REF!	0	0	#REF!
2	-2.63906	0.0666667	#REF!	PEE = nein	#REF!	#REF!	0	#REF!	0	0	#REF!
2	-2.63906	0.0666667	#REF!	PEE = nein	#REF!	#REF!	0	#REF!	0	0	#REF!
2	-2.63906	0.0666667	#REF!	PEE = nein	#REF!	#REF!	0	#REF!	0	0	#REF!
1	-0.405465	0.4	#REF!	PEE = nein	#REF!	#REF!	0	#REF!	0	0	#REF!
2	-2.63906	0.0666667	#REF!	PEE = nein	#REF!	#REF!	0	#REF!	0	0	#REF!
2	-2.63906	0.0666667	#REF!	PEE = nein	#REF!	#REF!	0	#REF!	0	0	#REF!
2	-2.63906	0.0666667	#REF!	PEE = nein	#REF!	#REF!	0	#REF!	0	0	#REF!
2	-2.63906	0.0666667	#REF!	PEE = nein	#REF!	#REF!	0	#REF!	0	0	#REF!
2	-2.63906	0.0666667	#REF!	PEE = nein	#REF!	#REF!	0	#REF!	0	0	#REF!
2	-2.63906	0.0666667	#REF!	PEE = nein	#REF!	#REF!	0	#REF!	0	0	#REF!
1	-0.405465	0.4	#REF!	PEE = nein	#REF!	#REF!	0	#REF!	0	0	#REF!
1	-0.405465	0.4	#REF!	PEE = ja	#REF!	#REF!	1	0	#REF!	#REF!	0
1	-0.405465	0.4	#REF!	PEE = ja	#REF!	#REF!	1	0	#REF!	#REF!	0
1	-0.405465	0.4	#REF!	PEE = nein	#REF!	#REF!	0	#REF!	0	0	#REF!
1	-0.405465	0.4	#REF!	PEE = nein	#REF!	#REF!	0	#REF!	0	0	#REF!
1	-0.405465	0.4	#REF!	PEE = nein	#REF!	#REF!	0	#REF!	0	0	#REF!
1	-0.405465	0.4	#REF!	PEE = nein	#REF!	#REF!	0	#REF!	0	0	#REF!
2	-2.63906	0.0666667	#REF!	PEE = nein	#REF!	#REF!	0	#REF!	0	0	#REF!
2	-2.63906	0.0666667	#REF!	PEE = nein	#REF!	#REF!	0	#REF!	0	0	#REF!
2	-2.63906	0.0666667	#REF!	PEE = nein	#REF!	#REF!	0	#REF!	0	0	#REF!
2	-2.63906	0.0666667	#REF!	PEE = nein	#REF!	#REF!	0	#REF!	0	0	#REF!
2	-2.63906	0.0666667	#REF!	PEE = nein	#REF!	#REF!	0	#REF!	0	0	#REF!
2	-2.63906	0.0666667	#REF!	PEE = nein	#REF!	#REF!	0	#REF!	0	0	#REF!
2	-2.63906	0.0666667	#REF!	PEE = nein	#REF!	#REF!	0	#REF!	0	0	#REF!
2	-2.63906	0.0666667	#REF!	PEE = nein	#REF!	#REF!	0	#REF!	0	0	#REF!
2	-2.63906	0.0666667	#REF!	PEE = nein	#REF!	#REF!	0	#REF!	0	0	#REF!
2	-2.63906	0.0666667	#REF!	PEE = nein	#REF!	#REF!	0	#REF!	0	0	#REF!
2	-2.63906	0.0666667	#REF!	PEE = nein	#REF!	#REF!	0	#REF!	0	0	#REF!
2	-2.63906	0.0666667	#REF!	PEE = nein	#REF!	#REF!	0	#REF!	0	0	#REF!
2	-2.63906	0.0666667	#REF!	PEE = nein	#REF!	#REF!	0	#REF!	0	0	#REF!
2	-2.63906	0.0666667	#REF!	PEE = nein	#REF!	#REF!	0	#REF!	0	0	#REF!
2	-2.63906	0.0666667	#REF!	PEE = nein	#REF!	#REF!	0	#REF!	0	0	#REF!
2	-2.63906	0.0666667	#REF!	PEE = nein	#REF!	#REF!	0	#REF!	0	0	#REF!
2	-2.63906	0.0666667	#REF!	PEE = nein	#REF!	#REF!	0	#REF!	0	0	#REF!
2	-2.63906	0.0666667	#REF!	PEE = nein	#REF!	#REF!	0	#REF!	0	0	#REF!
2	-2.63906	0.0666667	#REF!	PEE = nein	#REF!	#REF!	0	#REF!	0	0	#REF!
2	-2.63906	0.0666667	#REF!	PEE = nein	#REF!	#REF!	0	#REF!	0	0	#REF!
2	-2.63906	0.0666667	#REF!	PEE = nein	#REF!	#REF!	0	#REF!	0	0	#REF!
2	-2.63906	0.0666667	#REF!	PEE = nein	#REF!	#REF!	0	#REF!	0	0	#REF!
2	-2.63906	0.0666667	#REF!	PEE = nein	#REF!	#REF!	0	#REF!	0	0	#REF!
2	-2.63906	0.0666667	#REF!	PEE = nein	#REF!	#REF!	0	#REF!	0	0	#REF!
2	-2.63906	0.0666667	#REF!	PEE = nein	#REF!	#REF!	0	#REF!	0	0	#REF!
2	-2.63906	0.0666667	#REF!	PEE = nein	#REF!	#REF!	0	#REF!	0	0	#REF!
2	-2.63906	0.0666667	#REF!	PEE = nein	#REF!	#REF!	0	#REF!	0	0	#REF!
2	-2.63906	0.0666667	#REF!	PEE = nein	#REF!	#REF!	0	#REF!	0	0	#REF!
2	-2.63906	0.0666667	#REF!	PEE = nein	#REF!	#REF!	0	#REF!	0	0	#REF!
2	-2.63906	0.0666667	#REF!	PEE = nein	#REF!	#REF!	0	#REF!	0	0	#REF!
1	-0.405465	0.4	#REF!	PEE = nein	#REF!	#REF!	0	#REF!	0	0	#REF!
1	-0.405465	0.4	#REF!	PEE = ja	#REF!	#REF!	1	0	#REF!	#REF!	0
2	-2.63906	0.0666667	#REF!	PEE = nein	#REF!	#REF!	0	#REF!	0	0	#REF!
1	-0.405465	0.4	#REF!	PEE = nein	#REF!	#REF!	0	#REF!	0	0	#REF!
2	-2.63906	0.0666667	#REF!	PEE = nein	#REF!	#REF!	0	#REF!	0	0	#REF!
1	-0.405465	0.4	#REF!	PEE = nein	#REF!	#REF!	0	#REF!	0	0	#REF!
2	-2.63906	0.0666667	#REF!	PEE = nein	#REF!	#REF!	0	#REF!	0	0	#REF!
2	-2.63906	0.0666667	#REF!	PEE = nein	#REF!	#REF!	0	#REF!	0	0	#REF!
2	-2.63906	0.0666667	#REF!	PEE = nein	#REF!	#REF!	0	#REF!	0	0	#REF!
2	-2.63906	0.0666667	#REF!	PEE = nein	#REF!	#REF!	0	#REF!	0	0	#REF!
2	-2.63906	0.0666667	#REF!	PEE = nein	#REF!	#REF!	0	#REF!	0	0	#REF!
2	-2.63906	0.0666667	#REF!	PEE = nein	#REF!	#REF!	0	#REF!	0	0	#REF!
2	-2.63906	0.0666667	#REF!	PEE = nein	#REF!	#REF!	0	#REF!	0	0	#REF!
2	-2.63906	0.0666667	#REF!	PEE = nein	#REF!	#REF!	0	#REF!	0	0	#REF!
2	-2.63906	0.0666667	#REF!	PEE = nein	#REF!	#REF!	0	#REF!	0	0	#REF!
2	-2.63906	0.0666667	#REF!	PEE = nein	#REF!	#REF!	0	#REF!	0	0	#REF!
1	-0.405465	0.4	#REF!	PEE = nein	#REF!	#REF!	0	#REF!	0	0	#REF!
2	-2.63906	0.0666667	#REF!	PEE = ja	#REF!	#REF!	1	0	#REF!	#REF!	0
2	-2.63906	0.0666667	#REF!	PEE = nein	#REF!	#REF!	0	#REF!	0	0	#REF!
2	-2.63906	0.0666667	#REF!	PEE = nein	#REF!	#REF!	0	#REF!	0	0	#REF!
2	-2.63906	0.0666667	#REF!	PEE = nein	#REF!	#REF!	0	#REF!	0	0	#REF!
2	-2.63906	0.0666667	#REF!	PEE = nein	#REF!	#REF!	0	#REF!	0	0	#REF!
2	-2.63906	0.0666667	#REF!	PEE = nein	#REF!	#REF!	0	#REF!	0	0	#REF!
1	-0.405465	0.4	#REF!	PEE = ja	#REF!	#REF!	1	0	#REF!	#REF!	0
2	-2.63906	0.0666667	#REF!	PEE = nein	#REF!	#REF!	0	#REF!	0	0	#REF!
2	-2.63906	0.0666667	#REF!	PEE = ja	#REF!	#REF!	1	0	#REF!	#REF!	0
2	-2.63906	0.0666667	#REF!	PEE = ja	#REF!	#REF!	1	0	#REF!	#REF!	0
2	-2.63906	0.0666667	#REF!	PEE = nein	#REF!	#REF!	0	#REF!	0	0	#REF!
2	-2.63906	0.0666667	#REF!	PEE = nein	#REF!	#REF!	0	#REF!	0	0	#REF!
1	-0.405465	0.4	#REF!	PEE = ja	#REF!	#REF!	1	0	#REF!	#REF!	0
2	-2.63906	0.0666667	#REF!	PEE = nein	#REF!	#REF!	0	#REF!	0	0	#REF!
1	-0.405465	0.4	#REF!	PEE = ja	#REF!	#REF!	1	0	#REF!	#REF!	0
2	-2.63906	0.0666667	#REF!	PEE = nein	#REF!	#REF!	0	#REF!	0	0	#REF!
2	-2.63906	0.0666667	#REF!	PEE = nein	#REF!	#REF!	0	#REF!	0	0	#REF!

## Sheet: B4
Modell B		Vorhergesagt
		-	+			alpha	0.05
Beobachtet	-	#REF!	#REF!	#REF!
	+	#REF!	#REF!	#REF!
		#REF!	#REF!	#REF!
	PPV	NPV	SE	SP
n1	#REF!	#REF!	#REF!	#REF!
n2	#REF!	#REF!	#REF!	#REF!
alpha/2	0.025	0.025	0.025	0.025
u	#REF!	#REF!	#REF!	#REF!
x	#REF!	#REF!	#REF!	#REF!
o	#REF!	#REF!	#REF!	#REF!
